# Supplementary material for: Rational Design and Multicomponent Synthesis of Lipid–Peptoid Nanocomposites towards a Customized Drug Delivery System Assembly
Source: Molecules. 2023 Jul 28;28(15):5725. doi: 10.3390/molecules28155725 (PMC10421149; doi:10.3390/molecules28155725)
Supplement: Supplementary file 1 [file molecules-28-05725-s001.zip]

Archive with 1 entries (1 files):
- molecules-2518115-supplementary.pdf
